# Supplementary material for: Adaptive Response in Rat Retinal Cell Cultures Irradiated with γ-rays
Source: Int J Mol Sci. 2023 Jan 19;24(3):1972. doi: 10.3390/ijms24031972 (PMC9916556; doi:10.3390/ijms24031972)
Supplement: Supplementary file 1 [file ijms-24-01972-s001.zip]

Archive with 1 entries (1 files):
- ijms-2141428-supplementary.pdf
